# Supplementary material for: IFN-γ Critically Enables the Intratumoural Infiltration of CXCR3+ CD8+ T Cells to Drive Squamous Cell Carcinoma Regression
Source: Cancers (Basel). 2021 Apr 28;13(9):2131. doi: 10.3390/cancers13092131 (PMC8124943; doi:10.3390/cancers13092131)
Supplement: Supplementary file 1 [file cancers-13-02131-s001.zip]

Archive with 7 entries (7 files):
- Supplementary Figure 1.tif
- Supplementary Figure 2.tif
- Supplementary Figure 3.tif
- Supplementary Figure 4.tif
- Supplementary Figure 5.tif
- Supplementary Table 1.tif
- Supplementary Table 2.tif
